# Supplementary material for: Evaluation of Major Constituents of Medicinally Important Plants for Anti-Inflammatory, Antidiabetic and AGEs Inhibiting Properties: In Vitro and Simulatory Evidence
Source: Molecules. 2022 Oct 9;27(19):6715. doi: 10.3390/molecules27196715 (PMC9571302; doi:10.3390/molecules27196715)
Supplement: Supplementary file 1 [file molecules-27-06715-s001.zip]

Archive with 1 entries (1 files):
- molecules-1885592-supplementary.pdf
